# Supplementary material for: Genetic diversity and antimicrobial resistance profiles of Salmonella enterica in the broiler supply chain in Harare, Zimbabwe: tracking transmission from farm to table
Source: Microb Genom. 2025 Nov 5;11(11):001550. doi: 10.1099/mgen.0.001550 (PMC12588470; doi:10.1099/mgen.0.001550)
Supplement: Uncited Table S1. [file mgen-11-01550-s001.xlsx]

## Sheet: Sheet1
	Isolate information						Resistance genes
Accession	APHA ID	Sample Type	Source	Source ID	Serovar	Sequence Type
SAMN43456227	FAL6	Faeces	Farm	A	Typhimurium	19
SAMN43456228	FAFD8	Feed	Farm	B	Dublin	10
SAMN43456229	FAF9	Boot swab	Farm	C	Enteritidis	78
SAMN43456230	FAF10	Boot swab	Farm	D	Enteritidis	11
SAMN43456231	FBF9	Boot swab	Farm	A	Dublin	10
SAMN43456232	FBFD11	Feed	Farm	B	Agona	13	fosA7.2
SAMN43456233	FBF12	Boot swab	Farm	B	Typhimurium	19
SAMN43456234	FCF5	Boot swab	Farm	A	Typhimurium	19
SAMN43456235	FCL8	Wall dust	Farm	C	Senftenberg	14
SAMN43456237	FDF3	Boot swab	Farm	D	Thompson	473
SAMN43456238	FDL13	Faeces	Farm	D	Agona	13	fosA7.2
SAMN43456239	FDL18	Wall dust	Farm	B	Typhimurium	19
SAMN43456240	FDL22	Wall dust	Farm	D	Infantis	2194	qnrB19
SAMN43456241	SHC2	Ceca contents	Slaughter house	SH1	Typhimurium	19
SAMN43456242	SHC4	Ceca contents	Slaughter house	SH1	Dublin	10
SAMN43456243	SHC6	Ceca contents	Slaughter house	SH1	Anatum	88	gyrA_D87G
SAMN43456244	SHC10	Ceca contents	Slaughter house	SH2	Agona	13	fosA7.2
SAMN43456245	SHC11	Ceca contents	Slaughter house	SH2	Senftenberg	14
SAMN43456246	SHD4	Defeathering machine swab	Slaughter house	SH1	Agona	13	fosA7.2
SAMN43456247	SHD6	Defeathering machine swab	Slaughter house	SH1	Senftenberg	14
SAMN43456248	SHD7	Defeathering machine swab	Slaughter house	SH1	Senftenberg	14
SAMN43456249	SHE3	Evisceration machine swab	Slaughter house	SH2	Agona	13	fosA7.2
SAMN43456250	SHS6	Carcass rinsates	Slaughter house	SH2	Enteritidis	78
SAMN43456251	SHS7	Carcass rinsates	Slaughter house	SH2	Typhimurium	19
SAMN43456252	RMC1	Chicken cuts	Retail market	R1	Kentucky	198	aph(6)-Id, aadA1, aadA2, aac(3)-Id, aph(3'')-Ib, aadA7, blaTEM-1, blaCTX-M-14, cmlA1, fosA3, gyrA_D87Y, gyrA_S83F, parC_S80I, sul1, sul3, tet(A)
SAMN43456253	RMC3	Chicken cuts	Retail market	R3	Dublin	10
SAMN43456254	RMC5	Chicken cuts	Retail market	R5	Agona	13	fosA7.2
SAMN43456255	RMC6	Chicken cuts	Retail market	R6	Typhimurium	19
