# Supplementary material for: Genetic diversity and antimicrobial resistance profiles of Salmonella enterica in the broiler supply chain in Harare, Zimbabwe: tracking transmission from farm to table
Source: Microb Genom. 2025 Nov 5;11(11):001550. doi: 10.1099/mgen.0.001550 (PMC12588470; doi:10.1099/mgen.0.001550)
Supplement: Uncited Table S2. [file mgen-11-01550-s002.xlsx]

## Sheet: Sheet1
Table - S2 All isolates		FAF10	FAF9	FAFD8	FAL6	FBF12	FBF9	FBFD11	FCF5	FCL8	FDF3	FDL13	FDL18	FDL22	RMC1	RMC3	RMC5	RMC6	Reference	SHC10	SHC11	SHC2	SHC4	SHC6	SHD4	SHD6	SHD7	SHE3	SHS6	SHS7
	Sequence Types	11	78	10	19	19	10	13	19	14	473	13	19	2194	198	10	13	19	19	13	14	19	10	88	13	14	14	13	78	19
FAF10	11	0	5362	18624	37663	38032	18588	45278	37683	44356	37707	45278	38023	39817	45584	18602	45278	38031	38242	45269	44342	38037	18613	39238	45305	44336	44320	45267	5363	37670
FAF9	78	5362	0	21501	40034	40440	21486	47117	40039	46623	40092	47128	40438	41480	47788	21505	47107	40438	40162	47112	46615	40441	21500	41609	47134	46597	46592	47114	20	40032
FAFD8	10	18624	21501	0	38304	38648	34	45893	38318	45347	38478	45876	38643	40698	46595	52	45862	38636	38901	45858	45359	38647	59	40278	45911	45352	45343	45865	21497	38307
FAL6	19	37663	40034	38304	0	927	38300	46093	1	45786	35964	46061	924	40494	47339	38252	46052	923	518	46065	45787	928	38287	39737	46085	45800	45755	46052	40075	0
FBF12	19	38032	40440	38648	927	0	38650	46423	927	46124	36468	46386	0	40872	47678	38603	46375	1	937	46398	46137	0	38631	40094	46415	46147	46108	46386	40482	927
FBF9	10	18588	21486	34	38300	38650	0	45873	38311	45335	38480	45859	38646	40684	46571	59	45844	38638	38868	45836	45348	38651	55	40279	45893	45322	45331	45845	21502	38302
FBFD11	13	45278	47117	45893	46093	46423	45873	0	46098	37671	44976	9	46417	44603	40476	45854	5	46413	46614	11	37663	46422	45887	45173	6	37676	37655	5	47128	46093
FCF5	19	37683	40039	38318	1	927	38311	46098	0	45804	35972	46067	924	40497	47359	38265	46056	923	520	46069	45804	928	38298	39748	46089	45818	45773	46056	40080	1
FCL8	14	44356	46623	45347	45786	46124	45335	37671	45804	0	44769	37660	46123	43842	39037	45340	37642	46120	45891	37656	16	46136	45372	45268	37658	16	6	37642	46643	45791
FDF3	473	37707	40092	38478	35964	36468	38480	44976	35972	44769	0	44973	36468	39600	46302	38505	44947	36462	36197	44970	44787	36477	38514	38368	44986	44781	44768	44965	40120	35965
FDL13	13	45278	47128	45876	46061	46386	45859	9	46067	37660	44973	0	46386	44580	40476	45841	7	46372	46539	17	37653	46389	45875	45159	11	37665	37647	9	47139	46057
FDL18	19	38023	40438	38643	924	0	38646	46417	924	46123	36468	46386	0	40871	47679	38590	46375	1	937	46391	46130	0	38619	40095	46415	46145	46099	46376	40481	924
FDL22	2194	39817	41480	40698	40494	40872	40684	44603	40497	43842	39600	44580	40871	0	45605	40707	44581	40865	41120	44594	43856	40867	40723	41243	44611	43857	43830	44596	41500	40491
RMC1	198	45584	47788	46595	47339	47678	46571	40476	47359	39037	46302	40476	47679	45605	0	46585	40473	47677	47457	40476	39052	47681	46619	46282	40474	39056	39048	40471	47788	47343
RMC3	10	18602	21505	52	38252	38603	59	45854	38265	45340	38505	45841	38590	40707	46585	0	45826	38586	38846	45819	45352	38593	19	40231	45875	45347	45337	45825	21496	38262
RMC5	13	45278	47107	45862	46052	46375	45844	5	46056	37642	44947	7	46375	44581	40473	45826	0	46365	46554	14	37634	46380	45859	45139	6	37646	37628	2	47116	46046
RMC6	19	38031	40438	38636	923	1	38638	46413	923	46120	36462	46372	1	40865	47677	38586	46365	0	933	46387	46132	1	38620	40088	46402	46134	46101	46374	40477	923
Reference	19	38242	40162	38901	518	937	38868	46614	520	45891	36197	46539	937	41120	47457	38846	46554	933	0	46565	45898	938	38884	39848	46614	45907	45870	46554	40197	519
SHC10	13	45269	47112	45858	46065	46398	45836	11	46069	37656	44970	17	46391	44594	40476	45819	14	46387	46565	0	37648	46394	45852	45166	13	37658	37643	12	47121	46065
SHC11	14	44342	46615	45359	45787	46137	45348	37663	45804	16	44787	37653	46130	43856	39052	45352	37634	46132	45898	37648	0	46143	45379	45260	37650	29	14	37632	46637	45799
SHC2	19	38037	40441	38647	928	0	38651	46422	928	46136	36477	46389	0	40867	47681	38593	46380	1	938	46394	46143	0	38623	40098	46415	46158	46112	46381	40484	928
SHC4	10	18613	21500	59	38287	38631	55	45887	38298	45372	38514	45875	38619	40723	46619	19	45859	38620	38884	45852	45379	38623	0	40250	45909	45354	45364	45858	21512	38296
SHC6	88	39238	41609	40278	39737	40094	40279	45173	39748	45268	38368	45159	40095	41243	46282	40231	45139	40088	39848	45166	45260	40098	40250	0	45175	45280	45244	45163	41602	39731
SHD4	13	45305	47134	45911	46085	46415	45893	6	46089	37658	44986	11	46415	44611	40474	45875	6	46402	46614	13	37650	46415	45909	45175	0	37662	37644	6	47144	46079
SHD6	14	44336	46597	45352	45800	46147	45322	37676	45818	16	44781	37665	46145	43857	39056	45347	37646	46134	45907	37658	29	46158	45354	45280	37662	0	16	37645	46639	45805
SHD7	14	44320	46592	45343	45755	46108	45331	37655	45773	6	44768	37647	46099	43830	39048	45337	37628	46101	45870	37643	14	46112	45364	45244	37644	16	0	37629	46613	45767
SHE3	13	45267	47114	45865	46052	46386	45845	5	46056	37642	44965	9	46376	44596	40471	45825	2	46374	46554	12	37632	46381	45858	45163	6	37645	37629	0	47122	46053
SHS6	78	5363	20	21497	40075	40482	21502	47128	40080	46643	40120	47139	40481	41500	47788	21496	47116	40477	40197	47121	46637	40484	21512	41602	47144	46639	46613	47122	0	40072
SHS7	19	37670	40032	38307	0	927	38302	46093	1	45791	35965	46057	924	40491	47343	38262	46046	923	519	46065	45799	928	38296	39731	46079	45805	45767	46053	40072	0
Cells highlighted in green have <15 SNP differences
snp-dists 0.8.2
