# Supplementary material for: Genetic diversity and antimicrobial resistance profiles of Salmonella enterica in the broiler supply chain in Harare, Zimbabwe: tracking transmission from farm to table
Source: Microb Genom. 2025 Nov 5;11(11):001550. doi: 10.1099/mgen.0.001550 (PMC12588470; doi:10.1099/mgen.0.001550)
Supplement: Uncited Table S3. [file mgen-11-01550-s003.xlsx]

## Sheet: Sheet1
SNP distances for Kentucky isolates		NM17-19	NM17-24	NM17-53	NM17-54	NM17-56	NM18-50	NM18-63	NM18-68	RMC1	Reference	ZM835
	Sequence Types	198	198	198	198	198	198	198	198	198	198	198
NM17-19	198	0	17	2	4	17	6	6	4	21	225	21
NM17-24	198	17	0	18	20	16	18	17	15	10	36	10
NM17-53	198	2	18	0	5	18	5	5	5	21	221	20
NM17-54	198	4	20	5	0	20	10	9	7	24	230	24
NM17-56	198	17	16	18	20	0	19	17	15	20	36	20
NM18-50	198	6	18	5	10	19	0	7	4	22	222	22
NM18-63	198	6	17	5	9	17	7	0	4	21	220	21
NM18-68	198	4	15	5	7	15	4	4	0	19	225	19
RMC1	198	21	10	21	24	20	22	21	19	0	40	6
Reference	198	225	36	221	230	36	222	220	225	40	0	40
ZM835	198	21	10	20	24	20	22	21	19	6	40	0
Cells highlighted in green have <15 SNP differences
snp-dists 0.8.2
